# Supplementary material for: Trace Elements in Indoor Dust Exposure from Child Development Centers and Health Risk Assessment in Haze and Industrial Areas, Thailand
Source: Toxics. 2025 Jun 29;13(7):547. doi: 10.3390/toxics13070547 (PMC12299625; doi:10.3390/toxics13070547)
Supplement: Supplementary file 1 [file toxics-13-00547-s001.zip]

Archive with 1 entries (1 files):
- toxics-3648979-supplementary.pdf
